# Supplementary material for: Intrinsic ROS Drive Hair Follicle Cycle Progression by Modulating DNA Damage and Repair and Subsequently Hair Follicle Apoptosis and Macrophage Polarization
Source: Oxid Med Cell Longev. 2022 Jul 14;2022:8279269. doi: 10.1155/2022/8279269 (PMC9315455; doi:10.1155/2022/8279269)
Supplement: Supplementary 3 — Figure S1: HE staining of skin at different stages of the hair cycle. Figure S2: Ki67 and TUNEL costaining of skin at different stages of the hair cycle. Figure S3: AIF-57 and TUNEL costaining of skin at different stages of the hair cycle (enlargement of the inset images in Figure 2(a)). [file 8279269.f3.zip]

Archive with 4 entries (4 files):
- description of Supplementary figures.docx
- Figure.s1.pdf
- Figure.s2.pdf
- Figure.s3.pdf
